# Supplementary material for: How Does Starch Structure Impact Amylolysis? Review of Current Strategies for Starch Digestibility Study
Source: Foods. 2022 Apr 24;11(9):1223. doi: 10.3390/foods11091223 (PMC9104245; doi:10.3390/foods11091223)
Supplement: Supplementary file 1 [file foods-11-01223-s001.zip]

Archive with 1 entries (1 files):
- foods-1690487-supplementary.xlsx
