# Supplementary material for: How Does Starch Structure Impact Amylolysis? Review of Current Strategies for Starch Digestibility Study
Source: Foods. 2022 Apr 24;11(9):1223. doi: 10.3390/foods11091223 (PMC9104245; doi:10.3390/foods11091223)
Supplement: Supplementary file 1 [file foods-11-01223-s001.zip › foods-1690487-supplementary.xlsx]

## Sheet: DataTable
Id	Author	Year	Title	doi / ISSN	objective	Type of sample	Sample modification	Same genetic background	Sample_size	Number of factors investigated	Factors investigated	Starch fractions (RDS, SDS, RS) determination	Kinetic study	Starch pretreatment for kinetic or digestibility studies	Type of enzyme for kinetic or digestibility studies	Hydrolysis duration for kinetic or digestibility studies (minutes)	Hydrolysis measurement for kinetic or digestibility studies	Number of kinetic models	Kinetic models (number of kinetic parameters)	Statistic analysis	Highlights	Relative merits	Notes
huang2016	huang	2016	In vitro digestion properties of heterogeneous starch granules from high-amylose rice	10.1016/j.foodhyd.2015.09.016	To investigate and compare the in vitro digestion properties of TRS (transgenic resistant starch rice line) heterogeneous starch granules and to reveal the reasons for different digestion properties of heterogeneous starch granules.	rice	native starch	yes	5	4	molecular structure, crystallin structure, short-range ordered structure, lamallar structure	no	yes	no pretreatment	porcine pancreatic alpha-amylase, amyloglucosidase	480	GOPOD, anthrone-H2SO4 method	2	hyperbolic function (2), First-order kinetics (1)	ANOVA, turkey's test	1) High-amylose rice starch had polygonal, aggregate, elongated, and hollow granules. 2) In vitro digestion properties of these heterogeneous starch granules were studied. 3) Only polygonal and aggregate starches had monophasic digestograms from 0 to 8 h. 4) Elongated and hollow starches were rapidly degraded in first 20 min of digestion. 5) Undigested starch residues were analyzed using GPC, XRD…	Studying the undigested starch residues to investigate the strucutral changement during hydrolysis to reveal the different digestion properties
lin2016a	lin	2016	Molecular structure and enzymatic hydrolysis properties of starches from high-amylose maize inbred lines and their hybrids	10.1016/j.foodhyd.2016.03.001	To investigate and analyze the molecular structure and enzymatic hydrolysis properties of starches from normal maize and high-amylose inbred and hybrid maizes, to compare the molecular structure and enzymatic hydrolysis properties of starches and reveal the relationship between molecular structure and enzymatic hydrolysis properties of starch.	maize	native, gelatinized and retrograded starch	no	7	3	molecular weight distribution, amylopectin chain length distribution, amylose content	yes	yes	no pretreatment	porcine pancreatic alpha-amylase, amyloglucosidase from Aspergillus niger	4320	anthrone–H2SO4	2	hyperbolic function (2), First-order kinetics (1)	ANOVA, turkey's test, pearson correlation	1) Starches were isolated from high-amylose maize inbred lines and their hybrids. Molecular structure of starch was investigated by Sepharose CL-2B GPC and HPAEC. 2) Enzymatic hydrolysis of starch was determined with α-amylase and amyloglucosidase. 3) In vitro digestion was measured in native, gelatinized, and retrograded starches. 4) The correlation of molecular structure and enzyme hydrolysis w…
lin2018	lin	2018	The relationship between enzyme hydrolysis and the components of rice starches with the same genetic background and amylopectin structure but different amylose contents	10.1016/j.foodhyd.2018.06.029	To reveal the relationship between enzyme hydrolysis and the components of starches with the same genetic background, amylopectin structure, granule size and crystalline structure but different Acs	rice	native starch	yes	6	2	Amylose/Amylopectin ratio, molecular weight fractions	no	yes	no pretreatment	porcine pancreatic alpha-amylase, amyloglucosidase from Aspergillus niger	1440	anthrone–H2SO4	3	hyperbolic function (2), First-order kinetics (1), First-order kinetics LOS plot (2)	pearson correlation	1) Six rice starches had the same genetic background and amylopectin structure. 2)Different amylose contents were due to different activities of OsGBSSI in rices. 3)The component parameters of starches had significant correlation each other. 4) Enzyme hydrolysis of starch was investigated using many analysis methods. 5) The ratio of amylose to amylopectin determined the hydrolysis rate of starch.	Using starches with the same genetic background and amylopectin structure limited the number of factors that influence hydrolysis
martens2018	martens	2018	Amylopectin structure and crystallinity explains variation in digestion kinetics of starches across botanic sources in an in vitro pig model	10.1186/s40104-018-0303-8	To correlate intrinsic starch properties to starch digestion kinetics	rice, pea, wheat, maize, barley, potato	native starch and heat moisture treated potato starch	no	20	6	granule size, crystallinity, proportion of A/B-type crystals, amylose content, amylopectin chain length distribution, number of pores	no	yes	no pretreatment	pepsin, porcine pancreatin amyloglucosidase, invertase	360	GOPOD	1	modified Chapman-Richards model (2)	pearson correlation, PCA	1) Across all analysed botanic sources, crystalline type and amylopectin chain length showed the strongest correlation with in vitro digestion kinetics. 2) Increased percentages of A–type crystalline structure and amylopectin side chains of DP 6–24 both increased the rate of digestion. 3) Within botanic sources, a decrease in amylose content and increase in number of pores correlated positively w…	The multivariate analysis was applied to deal with the interconnected factors
martens2019	martens	2019	Starch digestion kinetics and mechanisms of hydrolysing enzymes in growing pigs fed processed and native cereal-based diets	10.1017/S0007114519000503	To assess the effects of botanic source (barley, maize, HA maize) and starch form (isolated, in the cereal matrix or extruded) on the kinetics of starch disappearance along the GIT of pigs	barley, maize	native, ground and extruded starch	no	9	2	botanic source, starch form	yes	yes	no pretreatment	pepsin, porcine pancreatin amyloglucosidase, invertase	360	GOPOD	1	modified Chapman-Richards model (2)	retrospective power analysis	1) Extrusion increased the digestion coefficient (DC) of maize and HA maize starch throughout the small intestine but not that of barley (P<0·05). 2) Up to 25% of starch residuals in the proximal small intestine of pigs was present as glucose and soluble α(1–4) maltodextrins. 3) The initial starch digestion was underestimated in vitro.		This study aimed to examine in vivo starch digestion kinetics and to unravel the mechanisms of starch hydrolysing enzymes. For gtdrolysis method, need to note the tzo of them ? In vivo and in vitro ?
nhan2017	nhan	2017	Genotype and environment effects on the susceptibility of wheat starch to amylolysis	10.1002/star.201700058	To which extent the genotype and environmental factors influence the susceptibility of the endosperm starch to enzymic hydrolysis, and the relationships between starch structural properties and degradation	wheat	native and cooked starch	no	52	8	granule size, crystallinity, amylose content, protein content, gelatinization properties, swelling power, environment and year	yes	yes	no pretreatment	porcine pancreatic alpha-amylase, amyloglucosidase from Aspergillus niger	1440	GOPOD	2	First-order kinetics (2), rearangement of the Peleg sorption model (2)	pearson correlation, ANOVA, Fisher t-test	1) Strong genetic influence on the suscepti- bility to enzymic hydrolysis for both native and cooked wheat starch. 2) Environmental factors contributed increasingly to variability as hydrolysis progressed. 3) Surface properties of the granules influenced the initial stages of hydrolysis	Both genetic and environmental impact on the starch degradability were studied	Environment includes soil types, organic carbon, ect. Need to list them all ?
li2020a	li	2020	Combined crystalline , lamellar and granular structural insights into in vitro digestion rate of native starches	10.1016/j.foodhyd.2020.105823	To investigate the combined roles of crystalline, lamellar and granular structures in determining the digestibility of native starch.	mung bean, wheat, pea, maize, tapioca, potato, sago	native starch	no	10	6	crystal type, crystallinity, lamellar structure, granule size, moisture content, starch damage	no	yes	no pretreatment	pancreatin and amyloglucosidase	120	GOPOD	2	First-order kinetics (1), First-order kinetics LOS plot (1)	ANOVA, Tukey pairwise comparisons test, spearman rank correlation	1) The digestibility of ten different native starches was investigated. 2) Digestion rate was affected by the crystallinity type. 3) Thinner lamellas were associated with a slower digestion rate. 4) Degree of crystallinity was important for B/C-type but not A-type starch digestion. 5) The compactness of starch fractals was negatively correlated with digestion rate.	Studying the reltionships separately within starches of different crystalline type
wang2017a	wang	2017	Structural Orders of Wheat Starch Do Not Determine the In Vitro Enzymatic Digestibility	10.1021/acs.jafc.6b04044	To reveal digestion mechanisms of gelatinized starches with a wide range of DG	wheat	native starch and gelatinized starch	yes	18	4	gelatinization properties, crystallinity, short-range molecular order (ATR-FTIR), granular morphology	no	yes	no pretreatment	amylase and amyloglucosidase	120	GOPOD	2	First-order kinetics (1), First-order kinetics LOS plot (1)	ANOVA, Duncan’s multiple range test	1) Almost all of the increase in the rate and extent of in vitro enzymatic digestion coincided with a DG of only 6% and a minor loss of structural order. 2) As DG increased beyond 6%, digestibility of the starch increased only slightly.	measuring the residual enzyme activity to assess the binding of enzyme on starch granules in order to further study the impact of granular surface on hydrolysis rate
wang2019	wang	2019	Revisiting Mechanisms Underlying Digestion of Starches	10.1021/acs.jafc.9b02615	To study the effects of DG on the digestibility of B-type potato starch and C-type lotus seed starch	potato, lotus seed starch	native, freeze-dried, gelatinized starch	no	24	5	gelatinization properties, granular morphology, short-range molecular order, crystallinity, enzyme binding	no	yes	no pretreatment	porcine pancreatic alpha-amylase, amyloglucosidase	120	GOPOD	1	First-order kinetics (2)	ANOVA, Duncan’s multiple range test	1) The digestion rate of both potato starch (PS) and lotus seed starch (LSS) increased with increasing degree of gelatinization (DG). 2) PS presented a stronger linear relationship between DG and k compared to LSS. 3) DG is a major determinant for the digestion rate of PS and LSS		The influence of the degree of gelatinization on starch hydrolysis
qiao2016	qiao	2016	Insights into the hierarchical structure and digestion rate of alkali-modulated starches with different amylose contents	10.1016/j.carbpol.2016.02.064	To study the effect of mild alkali on the lamellar and crystalline structures of starch as well as thermal and digestion behaviors	maize	native and alkali-treated starch	no	6	3	lamellar structure, crystallinity, gelatinization properties	no	yes	no pretreatment	porcine pancreatic alpha-amylase	1440	PAHBAH	2	First-order kinetics (2), First-order kinetics LOS plot (2)	ANOVA, multiple comparison tests	1) Alkali effects on multi-scale structure and digestion rate of starch were explored. 2) Alkali enhanced susceptibility of starch to amylase by inducing structural disorder. 3) Stronger alkali treatment altered dual-phase digestion into triple-phase pattern. 4) Regular starch showed more evident digestion changes than did high-amylose starch. 5) Alkali treatment is valuable for developing starch…
qiao2017	qiao	2017	A further understanding of the multi-scale supramolecular structure and digestion rate of waxy starch	10.1016/j.foodhyd.2016.10.041	Disclosing the relationship between the multi-scale supramolecular structure of granule starch and its digestion rate from a view of structural heterogeneity	maize starch	native and alkali-treated starch	yes	5	4	granule size distribution, lamellar structure, crystallinity, gelatinization properties	no	yes	no pretreatment	porcine pancreatic alpha-amylase	540	PAHBAH	2	First-order kinetics (2), First-order kinetics LOS plot (2)	ANOVA, multiple comparison tests	1) Relation between supramolecular structure and digestion rate was further disclosed. 2) Untreated starch had two digestible fractions with different digestion rates. 3) Amorphous starch and partial orders could be digested at a same rate. 4) Multi-scale structural changes induced by alkali altered starch digestion date.
qiao2019a	qiao	2019	Understanding the multi-scale structure and digestion rate of water chestnut starch	10.1016/j.foodhyd.2019.01.036	To evaluate the hierarchical structure and digestion rate of water chestnut starch and the relationships in between	water chestnut, maize, cassava starch	native starch	no	3	5	granule size distribution, lamellar structure, crystallinity, weight size distribution, chain length distribution of debrached starch	no	yes	no pretreatment	porcine pancreatic alpha-amylase, amyloglucosidase	720	GOPOD	2	First-order kinetics (2), First-order kinetics LOS plot (2)	ANOVA	1) Water chestnut starch showed thickened lamellae relative to maize or cassava starch. 2) Water chestnut starch exhibited a relatively high crystallinity level. 3) Water chestnut starch had an intermediate amylose molecule size. 4) Water chestnut starch showed a larger amylose size than maize starch. 5) Water chestnut starchdisplayed a relatively low digestion rate.
qiao2019b	qiao	2019	Multi-scale structure and pasting / digestion features of yam bean tuber starches	10.1016/j.carbpol.2019.02.082	To inspect the multi-scale structural features and the pasting and digestion properties of yam bean tuber starches as well as the relationships in between	yam bean tuber, potato starch	native starch	no	3	8	granule morphology, granule size distribution, lamellar structure, crystallinity, molecular size distribution of fully branched starch, molecular size distribution of debranched starch, chain length distribution of debranched starch, pasting properties	no	yes	no pretreatment	porcine pancreatic alpha-amylase, amyloglucosidase	540	GOPOD	2	First-order kinetics (2), First-order kinetics LOS plot (2)	ANOVA	1) Yam bean starch had relatively flawed lamellae and crystallites. 2) Yam bean starch had smaller molecule sizes than did potato starch. 3) Yam bean starch had fewer amylose and amylopectin long chains. 4) Yam bean starch was less resistant to hydrothermal effects and enzyme digestion. 5) Yam bean starch showed higher paste stabilities during heating and cooling.
qiao2020	qiao	2020	Supramolecular and molecular structures of potato starches and their digestion features	10.1016/j.ijbiomac.2019.10.214	To inspect the supramolecular/molecular structures and digestion rate of potato starches	potato starch	native starch	no	4	7	granule morphology, particle size distribution, lamellar structure, crystallinity, molecular size distribution, chain length distribution of debrached starch, pasting properties	no	yes	no pretreatment	porcine pancreatic alpha-amylase, amyloglucosidase	720	GOPOD	2	First-order kinetics (2), First-order kinetics LOS plot (2)	unknown	1) CP2 starch had a lower ratio of starch branching enzyme to soluble starch synthase. 2) CP2 starch showed a higher proportion of long amylopectin chains. 3) CP2 starch showed increased crystallites and thickened lamellae. 4) CP2 starch showed increased resistance to enzyme digestion and hydrothermal effects. 5) CP2 starch showed increased paste stability under heating.
li2018	li	2018	Surface structural features control in vitro digestion kinetics of bean starches	10.1016/j.foodhyd.2018.07.007	To investigate the structural characteristics from nm (molecular, supra- molecular) to μm (granular) and correlated the structural features with the digestion rate and extent of eight bean starches. And to elucidate also the degree of starch damage and non-catalytic binding of α-amylase on the digestion rate/extent of bean starches.	bean starch	native starch	no	8	8	granule size distribution, starch damage, crystallinity, molecular order, amylopectin chain length distribution, gelatinization properties, protein content, enzyme binding	no	yes	no pretreatment	porcine pancreatic alpha-amylase	480	PAHBAH	1	First-order kinetics LOS plot (2)	pearson correlation	1) Investigate structural basis of bean starches for the differences in enzyme susceptibility. 2) Molecular/crystallinity structure of bean starches does not correlated with digestion parameters. 3) Initial enzyme binding and surface organization of bean starches is the primary determinants for digestion kinetics.
kim2017	kim	2017	Kinetic studies of in vitro digestion of amylosucrase-modified waxy corn starches based on branch chain length distributions	10.1016/j.foodhyd.2016.10.038	To ascertain the individual existence of the RDS and SDS fractions in a single starch and to compare the structural characteristics of each fraction in amylosucrase-modified starches.	maize starch	native and amylosucrase-modified starch	yes	6	2	amylopectin chain length distribution, crystallinity	yes	yes	no pretreatment	porcine pancreatic alpha-amylase, amyloglucosidase	720	GOPOD	1	First-order kinetics LOS plot (2)	ANOVA, Duncan’s multiple range test	1) Enzymatic hydrolysis curves of starches were fitted to a logarithm of slope plot. 2) The change in rate constant during digestion was observed. 3) The individual existence of RDS and SDS was proven in amylosucrase-modified starch. 4) The structure of starches was investigated before and after digestion. 5) Amylopectin chain length determined the arrangement of each starch fraction.		The reaction time was written 720min in the part of materials and methods but 360min or more in the part of results
li2020d	li	2020	Starch granular protein of high-amylose wheat gives innate resistance to amylolysis	10.1016/j.foodchem.2020.127328	To study the effect of granular proteins on starch digestibility	soft wheat starch	native starch	no	7	1	protein content	no	yes	no pretreatment	porcine pancreatic alpha-amylase	?	PAHBAH	3	Michaelis-Menten kinetics (2), Lineweaver-Burk plot (2), First-order kinetics	student's t-test, pearson correlation, spearman correlation	1) High-amylose wheat starch (HAWS) has more granular protein content than wild type. 2) Mass spectrometry Proteomics revealed the protein profile of HAWS. 3) Granular-bound starch synthase (GBSS) content increases with amylose content. 4) Relative abundance of major granular proteins in HAWS does not differ from wild type. 5) Greater granular protein content in HAWS contributes to slower amyloly…
kuang2016	kuang	2016	Structure and digestion of hybrid Indica rice starch and its biosynthesis	10.1016/j.ijbiomac.2016.08.023	To analyse the structure and the digestion characteristics of starches from a number of hybrid varieties of Indica rice grains	rice starch	native starch	no	4	3	molecular size distribution, chain length distribution of debrached starch, chain length distribution of amylopectin	no	yes	cooked in a boiling water bath for 30 min	Pepsin, pancreatin, porcine pancreatic alpha-amylase, amyloglucosidase	180	GOPOD	2	First-order kinetics (2), First-order kinetics LOS plot (2)	ANOVA, Tukey pairwise comparisons test	1) The amylose & amylopectin fine structure and digestion of rice starch were characterized. 2) No significant difference in amylopectin was observed from FACE result. 3) Hybrid Indica rice starch with higher amylose content has a slower digestion rate.
xu2017	xu	2017	Insights into molecular structure and digestion rate of oat starch	10.1016/j.foodchem.2016.09.191	To gain a better understanding of the relationship between molecular structure and digestibility of cooked oat starch	oat, rice starch	native starch	no	5	2	molecular size distribution, chain-length distribution	no	yes	cooked in a boiling water bath for 30 min with	porcine pancreatic alpha-amylase, porcine pancreatin, amyloglucosidase	180	GOPOD	2	First-order kinetics (2), First-order kinetics LOS plot (2)	ANOVA, Tukey pairwise comparisons test	1) The molecular structure and digestion of oat starches were studied. 2) Oat starch OS-1 and OS-2 has had a slower digestion rate compared to with rice starch. 3) Large size of oat amylose chains molecules accounted for a slow digestion rate. 4) Low DB of oat starch also led to a slow digestion rate.
chen2016a	chen	2016	Understanding how the aggregation structure of starch affects its gastrointestinal digestion rate and extent	10.1016/j.ijbiomac.2016.01.119	To study the multi-scale aggregation state structure of normal and waxy wheat starches, the digestion rate and extent as well as the structure–digestion relationship	wheat starch	native starch and cooked starch	yes	4	3	granule size distribution, crystallinity, lamellar structure	no	yes	no pretreatment	porcine pancreatic alpha-amylase, amyloglucosidase	unknown	unknown	2	First-order kinetics (2), First-order kinetics LOS plot (2)	ANOVA, Tukey pairwise comparisons test	1) Multi-scale structures of waxy and normal wheat starches were studied. 2) The crystallinity of waxy wheat starch is higher than that of normal starch. 3) The thickness of the crystalline region of lamellar structure of the waxy wheat starch were slightly higher than that of normal wheat starch. 4) The digestion rate of waxy wheat starch was higher than wheat starch in the initial stages but hi…
chen2016b	chen	2016	Supramolecular structure of jackfruit seed starch and its relationship with digestibility and physicochemical properties	10.1016/j.carbpol.2016.05.030	To investigate the functional properties and enzyme digestion of jackfruit seed starch, as well as the related hierarchical structure changes in the native starch granule that control the susceptibility of starch to enzymatic hydrolysis	jackfruit seed, cassava, maize starch	native starch	no	3	5	amylose content, lamellar structure, crystallinity, gelatinization properties, pasting properties	yes	no	no pretreatment	porcine pancreatic alpha-amylase, amyloglucosidase	120	GOPOD	0	N/A	ANOVA, Duncan’s multiple range test, LSD test	1) Jackfruit seed starch (JSS) had higher resistant starch content than other starches. 2) High crystallinity and ordered semi-crystalline lamellae were the major reasons for the higher enzyme-resistance of JSS. 3) Digestion of JSS occurred mainly at the granule surface. 4) Digestion caused slight decrease in crystallinity and lamellar regularity of JSS.
edwards2018	edwards	2018	A comparison of the kinetics of in vitro starch digestion in smooth and wrinkled peas by porcine pancreatic alpha-amylase	10.1016/j.foodchem.2017.10.042	To analyse the effects of particle size and botanical origin of pea species on starch gelatinisation behaviour and digestibility	pea seeds starch	native starch	yes	10	2	genetics, gelatinization properties	no	yes	hydrothermally processed in a water bath at 90 °C for 10 min	porcine pancreatic alpha-amylase	60	PAHBAH	2	First-order kinetics (2), First-order kinetics LOS plot (2)	N/A	1) Wild type and starch branching enzyme mutant pea varieties compared. 2) LOS analysis revealed effect of mutation on starch digestion kinetics. 3) Plant cells limit starch bioaccessibility in cooked r-mutant and WT peas. 4) Particle size following milling influences digestion kinetics of both WT and mutant.
guo2016	guo	2016	In vitro digestibility of kudzu starch by using a -amylase and glucoamylase	10.1002/star.201500213	To study the structural changes of the hydrolyzed starch and compare the susceptibility of the granular and gelatinized kudzu starches to porcine pancreatic a-amylase	kudzu, lotus root, potato, sweet potato starch	native and gelatinized starch	no	8	3	granule morphology, crystallinity, granule size distribution	yes	yes	no pretreatment	porcine pancreatic alpha-amylase	60	DNS	1	Lineweaver-Burk equation (2)	ANOVA, LSD test, Tukey's test	1) compared to other root starches, the Km value of granular kudzu starch was the largest, but after gelatinization, the Km value significantly decreased. 2) During the in vitro digestion, the crystallinity of granular kudzu starch increased from 34.8 to 38.4% and 43.6% after 20 and 120 min, respectively. 3) After gelatinization, RDS and SDS of kudzu starch increased to 48.79 and 39.83%, and the …
guo2017a	guo	2017	In vitro enzymatic hydrolysis of amylopectins from rice starches	10.1016/j.ijbiomac.2017.07.138	To analyze the molecular structures and the enzymatic hydrolysis of waxy-rice amylopectin and normal-rice amylopectin	rice amylopectins	purified amylopectin	unknown	2	1	amylopectin chain length distribution	no	yes	no pretreatment	porcine pancreatic alpha-amylase, amyloglucosidase	4320	unknown	1	First-order kinetics LOS plot (2)	LSD test	1) The effects of the molecular structures of amylopectins on the enzymatic hydrolysis of waxy-rice amylopectin (WRA) and normal-rice amylopectin (NRA) were investigated. 2) WRA possessed larger chain length, number of chains, internal chain length, degree of polymerisation, interblock chain length, and lower degree of branching and short:long B-chains, which caused WRA was much less susceptible …
guo2017b	guo	2017	Enzymatic hydrolysis of lotus rhizome starch using α-amylase and glucoamylase	1336-8672	To investigate the susceptibility of lotus root starch, and to examine the digestibility of the granular, gelatinized and retrograded starches in an in vitro system in order to determine the mechanisms of lotus root starch digestion	lotus rhizome starch	native, gelatinized and retrograded starches	yes	3	3	granule size distribution, granular morphology, crystallinity	yes	yes	no pretreatment	Porcine pancreatic α-amylase, porcine salivary α-amylase, porcine pepsin, protease and pancreatic α-amylase, and glucoamylase	140, 360	GOPOD	1	first-order kinetics (1)	ANOVA, Tukey's test	1) Granular lotus root starch is slow digestible. 2) The granular starch contains a high amount of slowly digestible starch with moderate GI and HI. 3) The granular, gelatinized and retrograded lotus root starches are middle-GI foods.
guo2018a	guo	2018	In vitro amylase hydrolysis of amylopectins from cereal starches based on molecular structure of amylopectins	10.1016/j.foodhyd.2017.09.039	To study the internal branching structures of amylopectins, to compare the susceptibility of wheat amylopectin, maize amylopectin and waxy maize amylopectin to a-amylase alone or together with amyloglucosidase in order to understand the role played by the internal fine structures of amylopectins on starch amylolysis	wheat, maize amylopectins	purified amylopectin	no	3	1	amylopectin chain length distribution	no	yes	no pretreatment	porcine pancreatic alpha-amylase, amyloglucosidase	4320	unknown	1	First-order kinetics LOS plot (2)	LSD test	1) Waxy maize amylopectin (WMA) has a more compact molecular structure than wheat amylopectin (WA) and maize amylopectin (MA). 2) WA, MA and WMA display two phase and single phase in LOS plots, respectively. 3) The k value of WMA is far lower than that of WA and MA. 4) Using alpha-amylase (AA) alone, AA releases very little glucose from WA, MA and WMA. 5) WA, MA and WMA using AA/AMG, the release …		studying individually the structure and hydrolysis of amylopectin
guo2018b	guo	2018	Enzymatic hydrolysis of amylopectins from lotus rhizome and kudzu starches	1336-8672	To study the relationship between the chain length distribution and enzymatic hydrolysis of amylopectins.	kudzu, lotus rhizome amylopectins	purified amylopectin	no	2	1	amylopectin chain length distribution	no	yes	no pretreatment	porcine pancreatic alpha-amylase, glucoamylase	4320	unknown	1	First-order kinetics LOS plot (2)	ANOVA, students t-test	1) lotus rhizome amylopectin was more susceptible to amylase hydrolysis than kudzu amylopectin. 2) Significant correlations between the chain length distribution and enzymatic hydrolysis of amylopectin were observed. 3) Kudzu amylopectin displayed single-phase mechanisms, whereas lotus rhizome amylopectin was digested in two phases
hu2018	hu	2018	Effects of surface proteins and lipids on molecular structure , thermal properties , and enzymatic hydrolysis of rice starch	10.1590/1678-457X.35016	To investigate the molecular structure, thermal properties, and enzymatic hydrolysis of native and SDS-treated starches	rice starch	native starch	no	6	8	surface proteins and lipids, molecular weight distribution, crystallinity, short-range ordered degree, swelling power, gelatinization properties, pasting properties	yes	yes	no pretreatment	porcine pancreatic alpha-amylase, amyloglucosidase	1440	anthrone–H2SO4, GOPOD	1	First-order kinetics (1)	ANOVA, turkey's test	1) The effect of surface proteins and lipids on starch properties were studied by SDS treatment. 2) SDS treatment did not significantly change the molecular weight distribution, crystalline structure, short-range ordered degree, and gelatinization properties of starch, but significantly altered the pasting properties and increased the swelling power of starch. 3) The removal of surface proteins a…
shah2018	shah	2018	Dual enzyme modified oat starch : Structural characterisation , rheological properties , and digestibility in simulated GI tract	10.1016/j.ijbiomac.2017.08.013	To modify oat starches using combination of beta-amylase and transglucosidase enzymes to obtain higher amount of RS (RS3) content and determine their morphological, structural, rheological, and digestion properties	oat starch	native and enzyme modified starch	no	6	4	crystallinity, rheological properties, gelatinization properties, resistant starch content	no	no	no pretreatment	Pepsin, pancreatin, porcine pancreatic alpha-amylase, amyloglucosidase	120	GOPOD	0	N/A	ANOVA, Duncan’s multiple range test	1) The transformation from A-type to A+V type pattern with decrease in crystallinity was observed in dual enzyme modified starches. 2) The moleular order deceased for enzyme modified starches. 3) The resistant starch (RS3) content was increased to 35.81–48.88% from 17.14–23.9% for enzyme modified starch 4) The digestibility deceased for enzyme modified starches.		Studying the enzyme modofication on starch properties
teng2016	teng	2016	Molecular rearrangement of waxy and normal maize starch granules during in vitro digestion	10.1016/j.carbpol.2015.11.062	To understand the molecular rearrangement of starch during digestion and the structures con- tributing to slow digestion properties by investigating the changes in the molecular, crystalline, and granular structures at different digestion times	maize, potato starch	native starch	no	4	4	molecular size distribution, chain length distribution of debranched starch, crystallinity, thermal properties, granule morphology	no	no	no pretreatment	porcine pancreatic alpha-amylase, amyloglucosidase	960, 1440, 2880	GOPOD	0	N/A	ANOVA, general linear model, Tukey's test	1) Neither the A- nor B-type crystallinity was resistant to enzyme hydrolysis. 2) Linear dextrins retrograded into thermally stable crystallites during digestion. 3) Different mechanisms of slow digestibility were observed from two B-type starches. 4) Stable crystallites contributed to slow digestibility of high-amylose maize starch. 5) Slow digestibility of normal potato starch was due to its gr…
das2019	das	2019	Enzymatic hydrolysis of native granular starches by a new β-amylase from peanut (Arachis hypogaea)	10.1016/j.foodchem.2018.10.058	To study the enzymatic hydrolysis of native granular starches by a new β-amylase from peanut	potato, maize starch	native starch	no	2	4	crystallinity, amylose content, granule morphology, molecular order	no	no	no pretreatment	β-amylase	1440	DNS	0	N/A	N/A	1) Glycogen precipitated β-amylase from peanut was used for native starch hydrolysis. 2) The process minimizes gelatinization step. 3) DE value obtained for corn and potato starches were 10% and 40%, respectively. 4) SEM, FTIR and XRD determined the pattern of hydrolysis.
yao2019	yao	2019	The multi-scale structure , thermal and digestion properties of mung bean starch	10.1016/j.ijbiomac.2019.03.102	To investigate the multi-scale structure, thermal, and diges- tion properties of mung bean starch	mung bean starch	native starch	no	8	9	molecular size and distribution, the degree of polymerization, amylose content, degree of branching, amylopectin chain length distribution, crystallinity, lamellar structure, granular morphology, gelatinized properties	yes	yes	gelatinized in a boiling water bath for 30 min	porcine pancreatic alpha-amylase, amyloglucosidase	120, 240	GOPOD	2	First-order kinetics (2), First-order kinetics LOS plot (2)	ANOVA	1) Mung bean starch display CA type semi crystallinity. 2) The rapidly digestible starch increased after cooking. 3) No significant structure or digestion properties differences were observed in this study as the gene backgrounds are very close
bello-perez2018	bello-perez	2018	A multiscale kinetics model for the analysis of starch amylolysis	10.1016/j.ijbiomac.2018.10.161	To propose an extension of the Goñi et al.’s model to include multi-scale kinetics	maize starch	native and cooked starch	no	6	0	N/A	no	yes	no pretreatment	Pepsin, pancreatin, porcine pancreatic alpha-amylase, amyloglucosidase	360	GOPOD	3	First-order kinetics (2), First-order kinetics LOS plot (2), Multiscale kinetics (5)	N/A	1) Enzymatic starch digestion exhibits multi-scale behavior. 2) A multi-exponential equation was proposed for fitting experimental data. 3) Classification of digestible starch fractions can be obtained		A new (multiscale kinetics) model was developped for fitting starch hydrolysis data
benavent-gil2017	benavent-gil	2017	Performance of Granular Starch with Controlled Pore Size during Hydrolysis with Digestive Enzymes	10.1007/s11130-017-0635-0	To determine possible relationship among morphological structure of porous starches and digest- ibility performance	maize starch	native and enzymatic modified starch	yes	21	1	structural features of pores	no	yes	no pretreatment	porcine pancreatic alpha-amylase, amyloglucosidase	180	GOPOD	1	First-order kinetics (2)	ANOVA, Fisher's LSD test, pearson correlation	1) Porous starches were obtained using a range of concentrations of amyloglucosidase (AMG), α-amylase (AM), cyclodextrin-glycosyltransferase (CGTase) or branching enzyme (BE). 2) Porous starches exhibited major content of digestible starch that increased with the intensity of the enzymatic treatment, and very low amount of resistant starch. 3) AMG was the unique treatment that increased the diges…		Studying the impact of pores features on starch hydrolysis
liu2018	liu	2018	Modulation of the digestibility and multi-scale structure of cassava starch by controlling the cassava growth period	10.1016/j.ijbiomac.2018.07.184	To clarify how the growth period of cassava influences starch structure and also digestibility	cassava starch	native starch	yes	5	7	granular morphology, lamellar structure, crystallinity, short-range molecular structure, molecular molar mass & distribution, amylose content, amylopectin chain length distribution	yes	no	cooked in a boiling water bath for 30 min	porcine pancreatic amylase, amyloglucosidase	120	GOPOD	0	N/A	ANOVA, Tukey's test	1) Slowly digestible starch (SDS) and resistant starch (RS) changed with growth period. 2) SDS and RS reached peaks at growth periods of 10 and 11 months, respectively. 3) Specific starch structures can be tailored by controlling crop growth period. 4) A growth period-related structure-digestibility relationship of starch was proposed. 5) Starch with desired digestibility can be obtained at speci…
shi2018	shi	2018	Corn, potato, and wrinkled pea starches with heat–moisture treatment: Structure and digestibility	10.1002/cche.10068	To undertake a comprehensive study of the effect of high-moisture treatment on the structure, gelatinization, and slow digestion of corn, potato, and wrinkled pea starch	maize, potato, wrinkled pea starch	heat-moisture treated starch	no	9	4	granular morphology, gelatinization properties, crystallinity, degree of gelatinization	yes	no	no pretreatment	pancreatin, amyloglucosidase	360	GOPOD	0	N/A	ANOVA, Duncan's test	1) Heat–moisture treatment (HMT) had different effects on the granules morphology of different starch. 2) The HMT samples exhibited greater To, Tp, and Tc values than those of the native counterparts with regard to the three starch types. 3) The crystal structure and crystal pattern were transformed to the A-type by HMT. 4) Corn starch was easier to gelatinize than potato starch and pea starch af…
uriarte-aceves2018	uriarte-aceves	2018	In vitro digestion properties of native isolated starches from Mexican blue maize (Zea mays L.) landrace	10.1016/j.lwt.2018.03.015	To assess in vitro digestion properties of native isolated starches from fifteen Mexican blue maize landrace	maize starch	native starch	no	15	3	protein content, total starch content, amylose content	no	yes	no pretreatment	pepsin, porcine pancreatic alpha-amylase, amyloglucosidase	240	glucometer	1	modified first-order kinetic (2)	ANOVA, Tukey's test	1) In-vitro digestion properties of fifteen Mexican native maize starches were evaluated. 2) The modified first-order model satisfactorily predicted the kinetics of starch digestion. 3) Significant variation among amylose content in blue native maize starches were observed. 4) Native starches from Mexican Blue maize had low hydrolysis and average glycemic index.
li2019a	li	2019	A more general approach to fitting digestion kinetics of starch in food	10.1016/j.carbpol.2019.115244	To develop a general approach with the consideration of principally parallel or sequential digestion mechanisms for fitting the digestion kinetics of starch in food	soft wheat starch	native and gelatinized starch	no	10	2	amylose content, crystallinity	no	yes	no pretreatment	porcine pancreatic pancreatin, Pepsin, porcine pancreatic alpha-amylase	480	PAHBAH	2	parallel model (5), sequential model (4)	Tukey's test	1) A general method to fit the kinetics of starch digestion is developed. 2) New parallel model: simultaneous modes of enzymatic attack on digestible fractions. 3) The method gave robust results with synthetic data. 4) The digestion of wheat starches with different crystalline forms was analyzed. 5) The method enables non-empirical recognition of kinetic events.
teng2019	teng	2019	Effects of different Wx alleles on amylopectin molecular structure and enzymatic hydrolysis properties of rice starch	10.1080/10942912.2018.1561464	To discover the genetic effects of different Wx alleles on amylopectin fine structure and enzymatic hydrolysis properties of rice starch in a common rice genome background	rice starch	native starch	yes	5	5	Wx alleles, amylopectin chain length distribution, short-range ordered structure, amylose content, crystallinity	yes	no	no pretreatment	porcine pancreatic alpha-amylase, amyloglucosidase	1440, 4320	GOPOD	0	N/A	Duncan's test, pearson correlation	1) Five Wx alleles exhibited a wide variation in amylopectin molecular structure, hydrolysis and in vitro digestion properties of rice starch. 2) Apparent amylose content (AAC) was significantly positively correlated with resistant starch (RS) but significantly negatively correlated with slowly digested starch (SDS) and hydrolysis. 3) The rapidly digested starch (RDS) showed a significant positiv…	Studying the structure-degradability relationships within the same genetic background	Studying the genetic effects of different Wx alleles on the amylopectin molecular structure and enzymatic hydrolysis properties of rice starch
liu2019	liu	2019	Structural, thermal, and hydrolysis properties of large and small granules from C-type starches of four Chinese chestnut varieties	10.1016/j.ijbiomac.2019.07.023	To reveal the interrelationships among different starch properties and the variations among different starches.	chestnut starch	native starch	no	8	5	particle size distribution, amylose content, crystallinity, short-range ordered structure, lamellar structure	no	yes	no pretreatment	porcine pancreatic alpha-amylase	720	anthrone–H2SO4	2	hyperbolic function (2), First-order kinetics LOS plot (2)	ANOVA, turkey's test, pearson correlation, PCA	1) The large and small granules had similar amylose contents, and showed C-type XRD patterns. 2) The granule size correlated positively to the relative crystallinity, ordered structure, lamellar peak intensity, and gelatinization temperature and enthalpy variation of starch, but negatively to the hydrolysis rate, indicating that the large granules were more resistant to gelatinization and hydroly…
ma2020a	ma	2020	Removal of starch granule-associated proteins promotes α-amylase hydrolysis of rice starch granule	10.1016/j.foodchem.2020.127313	To elucidate how starch granule-surface proteins and granule-channel proteins affect enzymes in these systems, and the influence the mechanism of starch hydrolysis	rice starch	native and protein removed starch	unknown	9	4	granule morphology, enzyme binding, particle size distribution, crystallinity	no	yes	no pretreatment	porcine pancreatic alpha-amylase	300	PAHBAH	1	first-order kinetics (1)	ANOVA, Duncan's test	1) The digestion rate of rice starch was increased by removal of SGAPs. 2) A greater number and size of pores were found in hydrolyzed granules without SGAPs. 3) α-amylase hydrolysis of granules began with enlargement of cavity and channels. 4) Removal of SGAPs advanced changes in crystallinity of starch during hydrolysis.
ma2020b	ma	2020	Removal of starch granule-associated proteins affects amyloglucosidase hydrolysis of rice starch granules	10.1016/j.carbpol.2020.116674	To elucidate how protein affects amyloglucosidase (AMG) hydrolysis as well as to clearly elucidate the AMG hydrolysis mechanism in rice starch granules	rice starch	native and protein removed starch	unknown	6	4	granule morphology, enzyme binding, crystallinity, amylopectin chain length distribution	no	yes	no pretreatment	amyloglucosidase	300	GOPOD	1	first-order kinetics (1)	ANOVA, Duncan's test	1) The digestion rate of rice starch was increased by removing granule-associated proteins. 2) The digestion rate of rice starch was decreased by removing granule-channel proteins. 3) Removal of granule-associated proteins advanced the changes in relative crystallinity. 4) Granule-associated proteins have a profound impact on amyloglucosidase hydrolysis.
takagi2018	takagi	2018	Binding Interaction of Porcine Pancreatic α-Amylase with waxy / amylose extender Double-mutant Rice Starch Granules Does Not Determine Their Susceptibility to Hydrolysis	10.3136/fstr.24.363	To study the relationship between enzyme adsorption and digestibility of wx/ae starch using porcine pancreatic α-amylase	rice starch	native starch	no	3	2	enzyme binding, granule morphology	no	no	no pretreatment	porcine pancreatic alpha-amylase	1440	Somogyi-Nelson	0	N/A	N/A	1) wx/ae starch has 80% more capacity to bind PPA than wx and WT starches. 2) The wx/ ae starch showed only 32% digestion by PPA in 24 h, while the other two starches were almost completely digested after 8 h. 3) The hydrolysis pattern of wx/ae starch showed the typical pattern of hydrolysis by α-amylases
vernon-carter2019	vernon-carter	2019	Gaining insights into alpha-amylase inhibition by glucose through mathematical modeling and analysis of the hydrolysis kinetics of gelatinized corn starch dispersions	10.1016/j.ijbiomac.2019.03.226	To gain insights into the inhibitory effect of glucose on α‑amylase by conducting a mathematical modeling and analysis of the hydrolysis kinetics, and by determining changes in the secondary structure of α‑amylase.	maize starch	native starch	yes	5	1	glucose concentration	no	yes	heated at 95 °C for 20 min	porcine pancreatic alpha-amylase	120	DNS	1	modified Michaelis-Menten kinetics (3)	ANOVA, Tukey's test	1) explored the hypothesis that the incomplete starch hydrolysis is caused by inhibition of α‑amylase by glucose. 2) incomplete hydrolysis is likely caused by enzyme inhibition 3) enzyme inhibition is related to affectation of the secondary structure.
lan2016b	lan	2016	The effect of thermal and enzymatic degradation on the physicochemical properties and in vitro digestibility of canna starch	10.1002/star.201500118	To study the relationship between thermal and enzymatic degradation on some physicochemical properties of canna starch	canne starch	thermally degraded and enzymatically degraded starch	yes	9	5	granule morphology, amylose leaching, swelling power, water solubility index, gelatinization properties	yes	no	no pretreatment	porcine pancreatic alpha-amylase, glucosidase	120	unknown	0	N/A	N/A	1) pores approximately 1mm in diameter were obvious on the surface of enzymatically degraded canna starch (EDCS), and the formation of the cavum was found in the center of the starch granules. 2) a transformation from soluble to insoluble amylose was observed in the thermal degraded canna starch (TDCS), and a sharp increase in water solubility index (WSI) was found in EDCS. 3) thermal degradation…
peng2018b	peng	2018	Extensive hydrolysis of raw rice starch by a chimeric α -amylase engineered with α -amylase ( AmyP ) and a starch-binding domain from Cryptococcus sp . S-2	10.1007/s00253-017-8638-1	To improve the catalytic properties and stability of enzymes by protein engineering	rice starch	native starch	yes	1	1	type of enzyme	no	no	no pretreatment	recombinant chimeric α-amylase, novel α-amylase (AmyP), porcine pancreatic alpha-amylase	240	DNS	0	N/A	N/A	1) Catalytic efficiency and thermostability of recombinant chimeric α-amylase (AmyP-Cr) were remarkably improved compared with those of the corresponding wild-type amylase. 2) The enhanced catalytic efficiency of AmyP-Cr was attributed to the better thermostability and the higher adsorption and disruption to raw rice starch caused by starch-binding domain		To study the efficiency of an engineered amylase by measuring the adsorption between starch and protein as well as the starch disruption. No measurement of hydrolysis kinetics or starch fractions.
li2020c	li	2020	Amylose content and molecular-order stability synergistically affect the digestion rate of indica rice starches	10.1016/j.ijbiomac.2019.12.095	To explore the influence of amylose and other multi-scale structural features on the digestion rate of starch	rice starch	native starch	no	9	4	amylose content, gelatinization properties, crystallinity, lamellar structure	yes	yes	no pretreatment	porcine pancreatic alpha-amylase	540	GOPOD	2	First-order kinetics (2), First-order kinetics LOS plot (2)	N/A	1) Starches contained varied amounts of stable molecular orders melted above 73 °C. 2) Stable orders and amylose content synergistically affect starch digestion rate. 3) With similar amylose content, more stable orders reduced starch digestion rate. 4) With similar stable orders, more amylose reduced starch digestion rate.
olawoye2020	olawoye	2020	Digestion kinetics of native and modified cardaba banana starch: A biphasic approach	10.1016/j.ijbiomac.2020.03.089	To examin models used for biphasic approach, to model the cardaba starch using a biphasic approach and to obtain digestion kinetics parameter therein in view to understand the mechanism for the digestion process	banana starch	heat-moisture treated, citric acid esterified, succinylated and cross-linked starch	yes	5	N/A	N/A	no	yes	heated at 100 °C for 20 min	pepsin and other enzymes	240 or 300 ?	DNS	5	first-order kinetic, second-order polynomial model, modified first-order kinetic, logistic model, Weibull model	ANOVA, correlation matrix, PCA	1) the samples exhibited a biphasic digestogram. 2) modified first-order model accurately discribed the digestogram. 3) the final monophasic segment had a faster rate of digestion after the initial resistant to digestion had been overcome. 4) the logistic model approach and Weibull model accurately predicted the biphasic behaviours of the cardaba banana starch.		Studying the starch hydrolysis using different models (segment approach: segment the biphasic digestogram into two monophasic digestograms)
yang2019	yang	2019	Effect of amyloglucosidase hydrolysis on the multi-scale supramolecular structure of corn starch	10.1016/j.carbpol.2019.02.028	To characterise the multiscale supramolecular structure evolution of corn starches induced by amyloglucosidase digestion	maize starch	native, enzymatically digested and thermal treated starch	yes	15	5	amylose content, granule size distribution, pore features, lamellar structure, granule morphology	no	no	no pretreatment	amyloglucosidase	1440	GOPOD	0	N/A	ANOVA, LSD test	1) Porous and pitted corn starch granules made through amyloglucosidase digestion. 2) The change of morphology and lamellae structures were investigated. 3) Multi-scale structure changes with different digestion times. 4) Ultra-small angle neutron scattering is used to determine the pore size distribution.		Studying the effect of amyloglucosidase hydrolysis on structural changes of native corn starch, so that there's no further starch hydrolysis or any kinetic measurements, they just prepared hydrolysed starches for structural measurements
hargono2018	hargono	2018	Kinetics of the hydrolysis of cassava starch by glucoamylase and a granular starch hydrolyzing enzyme	1582-540X	To present the kinetic expression for the hydrolysis of cassava starch and to investigate the effect of temperature and substrate concentration on cassava starch hydrolysis	cassava starch	native starch	yes	1	4	type of enzyme, enzyme concentration, temperature, starch concentration	no	yes	no pretreatment	glucoamylase, StargenTM 002	2160	DNS	1	Lineweaver-Burk plot (2)	unknown	1) Higher temperatures accelerated the enzymatic reaction using glucoamylase, while the similar effect levelled of at 40 °C for hydrolysis using StargenTM 002. 2) The cassava starch concentrations of 200 and 250 g‧L-1 were found as the critical substrate concentrations for lower (glucoamylase 0.5 and 1 %) and higher (glucoamylase 1.5 %) enzyme concentrations used, respectively. 3) the rate of sta…		Studying the experimental conditions on starch hysrolysis kinetics and comparing two type of enzymes
villas-boas2019	villas-boas	2019	Influence of molecular structure on the susceptibility of starch to α-amylase	10.1016/j.carres.2019.05.001	To evaluate the influence of the molecular structure of the sweet potato, cassava and high amylose maize starches on the mechanism of action of fungal α-amylase and maltogenic α-amylase.	sweet potato, cassava, maize starch	native starch	no	3	4	amylose content, amylopectin chain length distribution, molecular size distribution of the hydrolysis residue components, type of enzyme	no	yes	heated in a bath of boiling water for 30 min and autoclaved at 121 °C for 30 min	fungal α-amylase, maltogenic α-amylase	1440	phenol-sulfuric acid	1	first-kinetics LOS plot (2)	ANOVA, Tukey's test, , non-linear least-squares method	1) Sweet potato, cassava and high amylose maize starches were hydrolyzed by α-amylases. 2) The hydrolysis kinetic curves were well fitted to the LOS and NLLS models. 3) All starches were hydrolyzed in one single phase by fungal α-amylase. 4) The root starches were hydrolyzed in two phases by maltogenic α-amylase. 5) Amylose level and chain length distribution influenced degradation rate and resid…
shariffa2017	shariffa	2017	Hydrolysis of native and annealed tapioca and sweet potato starches at sub-gelatinization temperature using a mixture of amylolytic enzymes	1985-4668	To study the capabilities of this enzyme to hydrolyze annealed tapioca and sweet potato starches and also to investigate the effect of the treatment on the susceptibility of the starch to enzymatic hydrolysis	tapioca, sweet potato starch	native and annealed starch	no	4	7	granule morphology, swelling power, solubility, amylose content, pasting properties, gelatinization properties, crystallinity	no	no	no pretreatment	fungal α-amylas, glucoamylase1	1440	DNS	0	N/A	ANOVA, Duncan’s multiple test range	1) After 24 h of hydrolysis, annealed starches were hydrolyzed to a greater degree with higher DE value compared to native starches. 2) Annealed starches contained more porous granules and rougher surface than their native counterparts. 3) The swelling power and solubility of annealed starches decreased significantly. Annealing was found to affect the pasting properties of the starches appreciabl…
akanbi2019	akanbi	2019	Kinetics of starch digestion in native and modified sweetpotato starches from an orange fleshed cultivar	10.1016/j.ijbiomac.2019.05.035	To model the starch digestogram and obtain digestion parameters for sweetpotato starch extracted from an orange fleshed cultivar	sweet potato starch	native, annealed, lintner starch, dual autoclave retrogradation starch	yes	4	1	amylose content	yes	yes	heated at 100 °C for 20min	pepsin, alpha-amylase	240, 320	DNS	1	first-order kinetics (2)	ANOVA, PCA, HCA	1) First-order kinetic model predicted the digestion characteristics of sweet potato starches from an Orange-flesh cultivar. 2) Sweet potato starches showed monophasic digestion behaviours. 3) Modified starches had lower starch digestibility and glycemic index. 4) Principal component analysis adequately explained data variation.
slavic2016	slavic	2016	Overcoming hydrolysis of raw corn starch under industrial conditions with Bacillus licheniformis ATCC 9945a α-amylase	10.1007/s00253-015-7101-4	Optimizations of the methods to reach a high hydrolysis yield at sub-gelatinization temperature and optimum pH value, in the shortest possible time and to use the minimum amount of the enzyme	maize starch	native starch	yes	3	4	enzyme concentration, substrate concentration, incubation time, crystallinity, granule morphology	no	no	no pretreatement	cultivated and commercial bacillus licheniformis α-Amylase	72 - 1860	DNS	0	N/A	ANOVA	1) BliAmy was very effective regardless of raw starch concentration tested. 2) The major A-type crystal- line structure and amorphous domains of the starch granule were degraded at the same rates, while amylose-lipid complexes were not degraded.
yu2018a	yu	2018	The adsorption of α -amylase on barley proteins affects the in vitro digestion of starch in barley flour	10.1016/j.foodchem.2017.09.021	To discover how barley protein affects starch in vitro degradation rates of raw barley flour	barley flour	native flour	no	2	2	enzyme binding, barley protein	no	yes	no pretreatement	pepsin, porcine pancreatic α-amylase	?	PAHBAH	1	modified LOS plot (3)	two-tail test, ANOVA, Tukey's test	1) Kinetic and microscopic study showing how barley protein affects starch degradation. 2) Protein inhibits enzymatic degradation through several mechanisms. 3) Protein-enzyme binding interaction is the main reason.
anderson2016	anderson	2016	Thermal and chemical treatment of red kidney bean (Phaseolus vulgaris L.) starch: Effects on α-amylase digestion and resistant starch formation	0975-8585	To investigate the influence of heat and chemical treatments on starch granule structural organization in red kidney beans (Phaseolus vulgaris L), and the subsequent effect on the relative rate of in vitro α-amylase digestibility	red kidney bean starch	native, autoclaved, microwaved, and hydroxypropylated red kidney bean starches	yes	4	2	granular morphology, gelatinization properties	yes	no	no pretreatement	Porcine pancreatic α-amylase, amyloglucosidase	180	peridochrom oxidase/peroxidase (GOD-PAP)	0	N/A	ANOVA, Tukey's test	1) Study the effect of different treatments on the granular structure and functional properties. 2) Native starch from red kidney beans contained lower total starch and digested starch, but higher resistant starch values than starch from microwaved, autoclaved, and hydroxypropylated starches. 3) The microwaved and hydroxypropylated starches showing the most dramatic effect of α-amylolysis.
yu2018b	yu	2018	Improved methodology for analyzing relations between starch digestion kinetics and molecular structure	10.1016/j.foodchem.2018.05.049	To illustrate the application of the new methodology to investigate the relation between starch molecular structure and the in vitro digestibility	rice starch	cooked starch	no	14	3	amylose content, amylose chain length distribution, amylopectin chain length distribution	no	yes	no pretreatment	pancreatic α-amylase, porcine pepsin, pancreatin, amyloglucosidase	360	GOPOD	2	first-kinetics LOS plot (2), non-linear least-squares fitting (2)	two-tail test, ANOVA, Tukey's test	1) Starch digestion and molecular structure relations are important for nutrition. 2) A new methodology includes a better way to find independent structural variables. 3) Fit amylose chain-length data so as to avoid SEC band-broadening effects. 4) Uses improved non-linear least-squares to fit digestion rate data. 5) Not only amylose content but also chain length distribution control digestion rat…
